# Supplementary material for: The importance of physical performance in the assessment of patients on haemodialysis: A survival analysis
Source: PLoS One. 2022 May 19;17(5):e0268115. doi: 10.1371/journal.pone.0268115 (PMC9119466; doi:10.1371/journal.pone.0268115)
Supplement: S1 Dataset — (XLSX) [file pone.0268115.s002.xlsx]

## Sheet: Data
Number	Survival_Days	Mortality	Cause_of_Death	Hospitalisation_1st_Year	Davies_Stoke	Davies_Stoke_Categorisch	Qceps_N	Qceps_Percentage	Qceps_Patho	HGF_kg	HGF_Percentage	HGF_Patho	T_Total	T_Patho	STS_sec	STS_Patho	F_Total	Risk_of_Falls_Flow_Chart	Risk_of_Falls_Pathological	MWT6_m	MWT6_Percentage	MWT6_80Percentag	MWT6_298m	Age	Weight	Length	BMI	Sex	Dialysis_vintage
1	618	0	999000	17	0	0	291	59.6489	1	50	119.312	0	12	0	9	0	22	2	0	460	79.3051	1	0	57	93	153	39.7283	1	28
2	969	0	999000	19	3	2	294.5	66.2351	1	40	86.1264	0	12	0	12	0	20	5	1	350	60.2566	1	0	66	93	179	29.0253	1	55
3	74	1	3	30	1	1	349	999000	0	35	999000	0	0	1	50	1	0	9	1	0	0	1	1	61	999000	999000	999000	1	9
4	103	1	4	17	2	1	125.4	61.7416	1	16	101.437	0	1	1	50	1	7	10.5	1	33.1	7.10589	1	1	81	66.4	153	28.3652	0	63
5	119	1	4	30	4	2	174	65.8654	1	22	67.2089	1	0	1	50	1	0	10	1	0	0	1	1	83	62	170	21.4533	1	13
6	125	1	4	2	2	1	132.1	80.7648	0	19	999000	0	5	1	50	1	14	8.5	1	162	34.1015	1	1	82	55.5	145	26.3971	0	12
7	137	1	1	61	4	2	89	35.4169	1	20	62.1214	1	5	1	50	1	7	12	1	25	4.68937	1	1	89	67	185	19.5763	1	70
8	141	1	3	13	2	1	50.2	18.6552	1	14	55.9369	1	0	1	50	1	0	8.5	1	0	0	1	1	66	64.5	165	23.6915	0	74
9	158	1	4	5	1	1	191.7	70.8792	1	32	103.02	0	12	0	11	0	16	5.5	1	450	87.8779	0	0	87	70	170	24.2215	1	20
10	167	1	4	112	4	2	194.4	44.8402	1	41	86.6095	0	10	1	16	1	18	9	1	233	37.8367	1	1	63	85	180	26.2346	1	35
11	178	1	3	8	2	1	209	54.6786	1	32	80.4461	0	11	0	11	0	15	4.5	1	347	66.2531	1	0	77	90	174	29.7265	1	12
12	189	1	5	13	1	1	173.5	38.2525	1	20	59.1903	1	12	0	50	1	18	5	1	350	42.5587	1	0	26	62.1	169	21.7429	0	55
13	193	1	1	27	0	0	82	31.997	1	19	57.2564	1	8	1	50	1	4	9	1	0	0	1	1	80	55	168	19.487	1	5
14	225	1	4	0	2	1	84.6	51.4509	1	13	127.137	0	0	1	50	1	0	10.5	1	0	0	1	1	86	61.8	140	31.5306	0	118
15	245	1	4	32	4	2	196.6	62.7139	1	32	96.6909	0	9	1	50	1	15	8.5	1	202	41.2092	1	1	87	83.5	174	27.5796	1	11
16	258	1	5	2	2	1	195.3	65.2424	1	28	76.8478	1	12	0	24	1	16	4.5	1	238	41.839	1	1	78	65.5	171	22.4001	1	57
17	343	1	1	14	2	1	111	62.4089	1	11	79.5369	1	9	1	44	1	2	8.5	1	125	26.9296	1	1	84	63	155	26.2227	0	37
18	345	1	1	26	2	1	102.7	30.4254	1	24	62.6535	1	6	1	50	1	4	9	1	155	28.9998	1	1	80	80.5	178	25.4071	1	31
19	350	1	3	51	3	2	62	26.2927	1	6	26.7336	1	11	0	15	1	23	4.5	1	0	0	1	1	58	42	152	18.1787	0	9
20	400	1	3	70	1	1	143	34.5249	1	22	63.774	1	11	0	15	1	15	7.5	1	110	20.8579	1	1	73	94	169	32.912	1	7
21	412	1	1	12	2	1	201.9	58.397	1	29	74.8836	1	0	1	50	1	0	7.5	1	0	0	1	1	70	68	158	27.2392	1	16
22	437	1	3	40	2	1	95	32.5988	1	24	66.4615	1	12	0	50	1	21	6.5	1	0	0	1	1	76	60	167	21.5139	1	22
23	441	1	4	49	2	1	105	38.5726	1	18	74.8656	1	9	1	50	1	3	7.5	1	0	0	1	1	69	70	163	26.3465	0	174
24	459	1	1	6	2	1	245	75.0632	1	34	89.5597	0	12	0	21	1	19	2.5	0	255	47.0418	1	1	80	77	178	24.3025	1	7
25	476	1	3	2	2	1	147.7	41.5649	1	19	63.9144	1	8	1	50	1	8	5.5	1	225	39.2409	1	1	57	78	166	28.306	0	84
26	517	1	3	5	2	1	47	32.5649	1	20	187.73	0	7	1	50	1	16	9	1	144	31.195	1	1	87	57	152	24.6711	0	150
27	521	1	5	3	1	1	169.5	68.2687	1	20	66.4011	1	11	0	12	0	16	7.5	1	290	52.7745	1	1	81	54	150	24	1	16
28	538	1	3	19	3	2	190.4	37.0334	1	38	83.5428	0	7	1	30	1	15	9	1	240	44.1137	1	1	65	113.3	175	36.9959	1	11
29	550	1	4	0	2	1	195	62.8289	1	34	104.568	0	11	0	17	1	14	7.5	1	230	46.2545	1	1	84	78	163	29.3575	1	28
30	565	1	4	0	6	2	145.9	55.2053	1	20	58.6216	1	0	1	50	1	0	9	1	0	0	1	1	78	54.5	167	19.5418	1	191
31	622	1	1	13	1	1	999000	999000	999000	6	27.8813	1	999000	1	999000	1	999000	10.5	1	0	0	1	1	69	55	159	21.7555	0	56
32	626	1	4	165	5	2	164.6	40.3786	1	28	70.0364	1	7	1	50	1	4	10	1	150	30.357	1	1	81	104	182	31.3972	1	75
33	631	1	5	22	3	2	999000	999000	1	18	40.8967	1	0	1	50	1	0	10.5	1	0	0	1	1	60	63	170	21.7993	1	46
34	645	1	4	12	3	2	182.8	65.67	1	24	82.2875	0	4	1	32	1	14	10	1	115	23.9283	1	1	90	77	168	27.2817	1	46
35	718	1	1	20	3	2	145	40.26	1	34	75.2	1	8	1	19	1	15	7.5	1	280	43.74	1	1	68	69.5	187	19.87	1	12
36	773	1	1	5	2	1	51	18.7478	1	16	52.9764	1	4	1	999000	1	4	10.5	1	0	0	1	1	88	72	168	25.5102	1	80
37	788	1	4	150	3	2	198.8	68.5924	1	34	91.8213	0	12	0	12	0	16	5	1	393	65.4187	1	0	76	59.5	173	19.8804	1	26
38	809	1	999000	7	1	1	129.5	76.947	1	18	140.148	0	0	1	50	1	6	9	1	0	0	1	1	84	60	150	26.6667	0	2
39	828	1	999000	2	3	2	154.3	40.2074	1	37	97.5648	0	0	1	50	1	12	7.5	1	0	0	1	1	80	95	173	31.7418	1	9
40	870	1	1	10	3	2	274.9	60.558	1	42	121.235	0	5	1	20	1	12	7.5	1	93	19.7229	1	1	77	112.5	163	42.3	1	69
41	871	1	4	23	3	2	150	54.1491	1	28	80.2268	0	10	1	50	1	5	9	1	100	17.3052	1	1	79	60	170	20.7612	1	0
42	896	1	4	14	3	2	171	53.957	1	32	83.6997	0	11	0	18	1	27	4.5	1	275	47.7557	1	1	76	68	173	22.7204	1	99
43	947	1	4	6	3	2	176	42.6494	1	32	78.4133	1	0	1	50	1	0	7.5	1	0	0	1	1	70	89	164	33.0904	1	999000
44	948	1	999000	0	2	1	74.7	24.4463	1	26	138.192	0	4	1	50	1	8	5	1	85	18.8635	1	1	74	88	151	38.5948	0	7
45	1173	1	1	5	0	0	999000	999000	1	41	85.6275	0	0	1	50	1	0	9	1	0	0	1	1	52	69	174	22.7903	1	94
46	1185	1	4	0	0	0	203	51.53	1	32	67.2997	1	0	1	50	1	0	5.5	1	0	0	1	1	52	56	182	16.9062	1	78
47	1269	1	4	14	1	1	152	41.6547	1	34	79.6548	1	12	0	14	0	23	4.5	1	800	130.66	0	0	68	71	174	23.4509	1	4
48	49	0	999000	0	3	2	265.1	62.5498	1	38	87.5159	0	12	0	9	0	26	2	0	425	76.8559	1	0	70	92.5	174	30.5523	1	17
49	138	0	999000	0	2	1	216	54.8734	1	23	53.75	1	12	0	10	0	10	4.5	1	480	80.725	0	0	66	77	167	27.6095	1	13
50	138	0	999000	0	5	2	131	24.0963	1	39	78.2346	1	11	0	23	1	22	6	1	306	50.7813	1	0	56	109	178	34.4022	1	22
51	225	0	999000	1	0	0	168.1	32.1137	1	31	90.138	0	12	0	13	0	28	2	0	515	66.393	1	0	22	78	162	29.7211	0	21
52	317	0	999000	8	0	0	323	75.5431	1	34	105.575	0	12	0	6	0	28	2	0	440	60.3261	1	0	34	66	160	25.7812	0	8
53	358	0	999000	0	1	1	265	58.0765	1	30	63.7708	1	12	0	7	0	26	1.5	0	498	64.3866	1	0	43	62	163	23.3355	1	14
54	399	0	999000	0	0	0	339	67.0216	1	50	95.2267	0	12	0	19	1	28	3	0	550	66.4821	1	0	38	70	183	20.9024	1	107
55	425	0	999000	5	2	1	59	24.2137	1	8	32.7629	1	10	1	50	1	13	10.5	1	130	21.0441	1	1	63	52	166	18.8707	0	56
56	660	0	999000	28	2	1	96	31.4169	1	23	136.713	0	12	0	20	1	18	2.5	0	320	67.571	1	0	74	88	166	31.935	0	39
57	707	0	999000	157	2	1	999000	999000	1	21	69.5549	1	11	0	12	0	10	6.5	1	125	16.9622	1	1	40	55	162	20.9572	0	6
58	736	0	999000	1	0	0	226	55.5755	1	31	91.3535	0	12	0	16	1	26	3.5	0	550	81.0326	0	0	43	73	173	24.3911	0	10
59	744	0	999000	0	1	1	117.4	62.6547	1	24	177.769	0	8	1	50	1	8	7	1	240	53.6415	1	1	86	69	158	27.6398	0	19
60	778	0	999000	45	4	2	196	72.46	1	22	69.3	1	8	1	50	1	14	10.5	1	145	27.6	1	1	85	67	168	23.74	1	68
61	895	0	999000	0	4	2	92	64.44	1	16	141.4	0	0	1	50	1	6	8	1	0	0	1	1	85	53.5	150	23.78	0	10
62	895	0	999000	0	1	1	212	45.84	1	48	95.71	0	12	0	11	0	26	0	0	420	59.09	1	0	51	76	180	23.46	1	12
63	895	0	999000	2	4	2	140	36.93	1	18	43.25	1	10	1	27	1	20	10	1	273	50.29	1	1	76	87.5	180	27.01	1	11
64	895	0	999000	0	1	1	186	54.05	1	26	90.69	0	12	0	12	0	19	3.5	0	480	85.6	0	0	59	77.5	164	28.81	0	11
65	895	0	999000	0	4	2	188	47.39	1	22	84.96	0	7	1	18	1	20	7.5	1	190	37.78	1	1	61	97	158	38.86	0	21
66	895	0	999000	3	3	2	93	33.8	1	20	67.97	1	0	1	50	1	0	10.5	1	0	0	1	1	91	77.5	173	25.89	1	23
67	895	0	999000	70	3	2	69	55.81	1	12	115.65	0	8	1	50	1	5	10.5	1	280	56.71	1	1	86	49	155	20.4	0	36
68	976	0	999000	7	0	0	384	104.03	0	32	78.1824	1	11	0	14	0	16	2.5	0	355	65.0629	1	0	76	84.5	178	26.6696	1	8
69	976	0	999000	0	0	0	124.5	43.6797	1	28	107.175	0	12	0	14	0	28	2.5	0	342	61.9647	1	0	66	69.5	168	24.6244	0	9
70	976	0	999000	51	4	2	208.2	43.2636	1	40	91.1848	0	11	0	11	0	16	4.5	1	250	46.7105	1	1	68	107.5	173	35.9183	1	3
71	976	0	999000	4	0	0	194.4	53.0365	1	40	129.035	0	12	0	9	0	26	0.5	0	433	59.3317	1	0	41	57.4	166	20.8303	0	1
72	976	0	999000	9	1	1	148.1	46.2691	1	32	83.4042	0	12	0	13	0	22	0.5	0	455	80.1609	0	0	77	70.5	175	23.0204	1	3
73	976	0	999000	31	2	1	240.7	75.2252	1	32	86.8777	0	12	0	15	1	16	6	1	367	69.2155	1	0	82	78	178	24.6181	1	25
74	976	0	999000	25	2	1	176.6	52.3222	1	40	105.12	0	12	0	10	0	18	5	1	400	75.7349	1	0	81	82	179	25.5922	1	31
75	976	0	999000	7	3	2	210.8	52.713	1	36	116.944	0	7	1	17	1	18	8.5	1	119	22.389	1	1	60	96.5	172	32.619	0	58
76	976	0	999000	40	0	0	100.9	54.2199	1	18	97.6958	0	12	0	50	1	14	3	0	321	56.5686	1	0	72	47.5	156	19.5184	0	16
77	976	0	999000	2	1	1	283.4	64.1374	1	48	99.3899	0	12	0	11	0	28	2.5	0	540	70.4686	1	0	47	63.5	174	20.9737	1	49
78	976	0	999000	28	2	1	137.9	50.6172	1	28	117.418	0	8	1	41	1	8	9	1	385	60.0675	1	0	59	55	172	18.5911	0	12
79	976	0	999000	12	1	1	175.7	33.8622	1	32	67.279	1	12	0	12	0	26	0.5	0	500	52.0094	1	0	24	53	162	20.1951	1	24
80	976	0	999000	4	2	1	151.2	26.9474	1	42	81.689	0	4	1	50	1	12	7.5	1	141	24.4005	1	1	60	999000	187	34.4591	1	14
81	976	0	999000	0	3	2	205.5	57.3458	1	39	94.9463	0	10	1	47	1	14	7	1	322	57.8881	1	0	76	81	180	25	1	35
82	976	0	999000	0	2	1	198.4	43.6651	1	46	95.2387	0	12	0	11	0	19	0	0	465	72.5554	1	0	58	84	177	26.8122	1	35
83	976	0	999000	58	2	1	90.7	25.1979	1	12	44.3663	1	6	1	28	1	14	8	1	200	39.5557	1	1	65	91.5	165	33.6088	0	75
84	976	0	999000	17	4	2	169.5	36.4037	1	22	46.0418	1	12	0	50	1	16	6.5	1	357	54.3614	1	0	54	81.5	170	28.2007	1	75
85	976	0	999000	9	1	1	234	71.6735	1	50	131.42	0	12	0	10	0	22	0	0	405	71.9582	1	0	76	71	170	24.5675	1	70
86	976	0	999000	0	2	1	161.5	45.2766	1	26	97.7989	0	12	0	15	1	16	6	1	345	70.2723	1	0	68	95	168	33.6593	0	74
87	987	0	999000	2	2	1	109.8	40.3722	1	30	154.795	0	6	1	30	1	10	5.5	1	172	38.3696	1	1	80	86.5	164	32.1609	0	12
88	987	0	999000	0	3	2	154.8	82.5557	0	20	193.82	0	6	1	23	1	10	5.5	1	220	45.0184	1	1	80	60	155	24.974	0	20
89	987	0	999000	3	1	1	305.2	94.6377	0	46	117.516	0	12	0	7	0	17	0.5	0	525	83.9861	0	0	69	59.2	165	21.7447	1	13
90	987	0	999000	17	2	1	999000	999000	1	13	62.4554	1	6	1	50	1	16	8.5	1	153	29.7502	1	1	72	64.1	155	26.6805	0	20
91	987	0	999000	2	3	2	999000	999000	1	21	117.237	0	12	0	50	1	19	5	1	320	55.1309	1	0	66	53	157	21.5019	0	29
92	987	0	999000	15	4	2	135.2	39.0449	1	18	79.227	1	0	1	50	1	0	7.5	1	0	0	1	1	64	85.7	170	29.654	0	88
93	987	0	999000	0	3	2	225.1	84.3482	0	20	95.4101	0	9	1	50	1	15	7	1	223	48.3797	1	1	80	84.9	171	29.0346	0	36
94	987	0	999000	0	0	0	245	66.0176	1	40	136.266	0	12	0	7	0	22	0.5	0	400	52.2413	1	0	36	51.3	156	21.0799	0	23
95	987	0	999000	0	5	2	209.1	60.4678	1	36	87.2444	0	12	0	11	0	25	2.5	0	373	59.1741	1	0	67	63.5	169	22.2331	1	36
96	1268	0	999000	6	3	2	140	67.7385	1	19	111.933	0	11	0	23	1	15	4.5	1	110	22.7626	1	1	78	63	151	27.6304	0	24
97	1322	0	999000	14	3	2	119	51.968	1	17	82.2067	0	12	0	16	1	9	6.5	1	210	42.2212	1	1	78	70	170	24.2215	0	1
98	1322	0	999000	0	2	1	120	68.7002	1	16	108.889	0	5	1	50	1	18	8.5	1	0	0	1	1	84	62	162	23.6244	0	7
99	1322	0	999000	18	1	1	308	75.54	1	40	97.3967	0	11	0	13	0	14	5	1	310	60.087	1	0	77	98	178	30.9304	1	8
100	1322	0	999000	3	2	1	133	99.7207	0	12	80.7359	0	12	0	18	1	22	6.5	1	96	16.419	1	1	78	40	165	14.6924	0	3
101	1322	0	999000	19	0	0	150	65.9584	1	22	106.481	0	0	1	50	1	0	7	1	0	0	1	1	77	68	168	24.093	0	49
102	1322	0	999000	2	3	2	149	82.2791	0	25	180.521	0	4	1	50	1	13	9	1	21	4.52233	1	1	82	61	147	28.229	0	39
103	1322	0	999000	5	1	1	158	51.937	1	25	64.6417	1	0	1	50	1	0	8.5	1	0	0	1	1	74	61	175	19.9184	1	91
104	1322	0	999000	5	1	1	124	66.1613	1	19	125.077	0	0	1	50	1	0	8	1	0	0	1	1	84	66	162	25.1486	0	158
105	1352	0	999000	4	0	0	251	47.7956	1	56	110.517	0	12	0	11	0	28	0.5	0	520	56.2995	1	0	28	61	175	19.9184	1	5
106	1352	0	999000	2	4	2	232	54.2832	1	39	999000	0	0	1	50	1	0	7	1	0	0	1	1	53	69.5	176	22.4	1	3
107	1352	0	999000	24	4	2	312	64.7881	1	48	98.1158	0	12	0	12	0	15	4.5	1	514	77.8893	1	0	53	85	173	28.4005	1	14
108	1352	0	999000	3	1	1	323	60.0979	1	43	79.7851	1	12	0	10	0	28	0	0	700	101.126	0	0	48	95	186	27.4598	1	41
109	1352	0	999000	122	2	1	308	68.2856	1	56	119.308	0	12	0	12	0	27	1.5	0	472	79.772	0	0	64	92	178	29.0367	1	1
110	1352	0	999000	0	0	0	333	69.8585	1	46	91.5952	0	12	0	9	0	27	0.5	0	680	106.941	0	0	58	91	183	27.1731	1	3
111	1352	0	999000	1	0	0	276	51.4566	1	24	46.7982	1	12	0	6	0	28	3.5	0	455	47.2754	1	0	25	60	178	18.937	1	31
112	1352	0	999000	1	1	1	145	55.1873	1	20	82.5399	0	12	0	16	1	21	4.5	1	310	54.7944	1	0	65	61	160	23.8281	0	69
113	1352	0	999000	23	1	1	141	29.889	1	28	84.3062	0	9	1	35	1	15	7.5	1	0	0	1	1	54	110	175	35.9184	0	38
114	1352	0	999000	23	2	1	46	16.7002	1	12	55.2898	1	9	1	19	1	16	9	1	160	31.3843	1	1	67	68	145	32.3424	0	30
115	1352	0	999000	14	0	0	335	67.7274	1	47	85.0781	0	12	0	10	0	26	2.5	0	470	54.7912	1	0	39	68	196	17.701	1	15
116	1352	0	999000	10	2	1	230	76.4502	1	34	98.162	0	12	0	15	1	21	3.5	0	400	75.3464	1	0	82	72	170	24.9135	1	5
117	1352	0	999000	11	0	0	122	25.6977	1	26	60.4281	1	12	0	34	1	5	6	1	236	46.164	1	1	73	113	178	35.6647	1	26
